# Supplementary material for: The Role of Off-Job Crafting in Burnout Prevention during COVID-19 Crisis: A Longitudinal Study
Source: Int J Environ Res Public Health. 2022 Feb 14;19(4):2146. doi: 10.3390/ijerph19042146 (PMC8872592; doi:10.3390/ijerph19042146)
Supplement: Supplementary file 1 [file ijerph-19-02146-s001.zip]

Archive with 1 entries (1 files):
- ijerph-1547039-supplementary.Rmd
