# Supplementary material for: The Role of Off-Job Crafting in Burnout Prevention during COVID-19 Crisis: A Longitudinal Study
Source: Int J Environ Res Public Health. 2022 Feb 14;19(4):2146. doi: 10.3390/ijerph19042146 (PMC8872592; doi:10.3390/ijerph19042146)
Supplement: Supplementary file 1 [file ijerph-19-02146-s001.zip › ijerph-1547039-supplementary.Rmd]

---
title: "Burnout & OJC"
author: "Martin Tušl"
date: "12/6/2021"
output:
  pdf_document: default
  html_document: default
---

```{r setup, include=FALSE}
knitr::opts_chunk$set(echo = TRUE)
library(tidyverse)
library(Hmisc)
library(lavaan)
library(skimr)
library(corrplot)
library(QuantPsyc)
library(haven)
library(car)
library(psych)
```

```{r}
suppressWarnings(df <- read_csv("data/Burnout.csv"))
suppressWarnings(wave1 <- read_csv("data/Wave1.csv"))
suppressWarnings(wave2 <- read_csv("data/Wave2.csv"))
```

## Drop out analysis
```{r}
# Gender
table(wave1$s101.1)
table(wave2$s101.1)
761/1501
360/658

n1 <- 1501
n2 <- 658
x1 <- 761
x2 <- 360

chisq.test(c(x1, x2), c(n1, n2), correct = F)

# Age
mean(wave1$s102r.1)
mean(wave2$s102r.1)

t.test(wave1$s102r.1, wave2$s102r.1)

# Burnout
mean(wave1$s206.2)
mean(wave2$s206.2)

t.test(wave1$s206.2, wave2$s206.2)

# OJC
mean(wave1$s200.2)
mean(wave2$s200.2)

t.test(wave1$s200.2, wave2$s200.2)
```

## Cronbach alpha
```{r}
# Burnout t1
bo1 <- df %>%
  dplyr::select(s206_01.2, s206_02.2, s206_03.2, s206_04r.2, s206_05r.2, s206_06r.2, s206_07r.2)
alpha(bo1)

# Burnout t2
bo2 <- df %>%
  dplyr::select(s206_01.4, s206_02.4, s206_03.4, s206_04r.4, s206_05r.4, s206_06r.4, s206_07r.4)
alpha(bo2)

# OJC t1
ojc1 <- df %>%
  dplyr::select(s200_01.2, s200_02.2, s200_03.2, s200_04.2, s200_05.2, s200_06.2, s200_07.2, s200_08.2, s200_09.2,
                s200_10.2, s200_11.2, s200_12.2, s200_13.2, s200_14.2, s200_15.2, s200_16.2, s200_17.2, s200_18.2)
alpha(ojc1)

# Detachment t1
ojc_de1 <- df %>%
  dplyr::select(s200_01.2, s200_02.2, s200_03.2)
alpha(ojc_de1)

# Relaxation t1
ojc_re1 <- df %>%
  dplyr::select(s200_04.2, s200_05.2, s200_06.2)
alpha(ojc_re1)

# Autonomy t1
ojc_au1 <- df %>%
  dplyr::select(s200_07.2, s200_08.2, s200_09.2)
alpha(ojc_au1)

# Mastery t1
ojc_ma1 <- df %>%
  dplyr::select(s200_10.2, s200_11.2, s200_12.2)
alpha(ojc_ma1)

# Meaning t1
ojc_me1 <- df %>%
  dplyr::select(s200_13.2, s200_14.2, s200_15.2)
alpha(ojc_me1)

# Affiliation t1
ojc_af1 <- df %>%
  dplyr::select(s200_16.2, s200_17.2, s200_18.2)
alpha(ojc_af1)

# OJC t2
ojc2 <- df %>%
  dplyr::select(s200_01.4, s200_02.4, s200_03.4, s200_04.4, s200_05.4, s200_06.4, s200_07.4, s200_08.4, s200_09.4,
                s200_10.4, s200_11.4, s200_12.4, s200_13.4, s200_14.4, s200_15.4, s200_16.4, s200_17.4, s200_18.4)
alpha(ojc2)

# Detachment t2
ojc_de2 <- df %>%
  dplyr::select(s200_01.4, s200_02.4, s200_03.4)
alpha(ojc_de2)

# Relaxation t2
ojc_re2 <- df %>%
  dplyr::select(s200_04.4, s200_05.4, s200_06.4)
alpha(ojc_re2)

# Autonomy t2
ojc_au2 <- df %>%
  dplyr::select(s200_07.4, s200_08.4, s200_09.4)
alpha(ojc_au2)

# Mastery t2
ojc_ma2 <- df %>%
  dplyr::select(s200_10.4, s200_11.4, s200_12.4)
alpha(ojc_ma2)

# Meaning t2
ojc_me2 <- df %>%
  dplyr::select(s200_13.4, s200_14.4, s200_15.4)
alpha(ojc_me2)

# Affiliation t2
ojc_af2 <- df %>%
  dplyr::select(s200_16.4, s200_17.4, s200_18.4)
alpha(ojc_af2)
```

## Correlation matrix
```{r}
# Means
means <- df %>%
  dplyr::select(s206.2, s206.4, s200.2, s200.4, s200_de.2, s200_re.2, s200_au.2, s200_ma.2, s200_me.2, s200_af.2, s200_de.4, s200_re.4, s200_au.4, s200_ma.4, s200_me.4, s200_af.4)

# Correlation matrix
mat <- cor(means, method = "pearson", use = "complete.obs")
round(mat, 2)
```

## Paired t-test
```{r}
## BURNOUT
bo_before <- df$s206.2
bo_after <- df$s206.4
t.test(bo_before, bo_after, paired = TRUE, alternative = "two.sided")
3.9058/sqrt(658) # Cohen's d

## OJC for Affiliation
ojc_before <- df$s200_af.2
ojc_after <- df$s200_af.4
t.test(ojc_before, ojc_after, paired = TRUE, alternative = "two.sided")
4.7748/sqrt(658) # Cohen's d
```

## Measurement Invariance
```{r}
## Create a tidy dataset
ojc <- df %>%
  dplyr::select(s200_01.2, s200_02.2, s200_03.2, s200_04.2, s200_05.2, s200_06.2, s200_07.2,
                s200_08.2, s200_09.2, s200_10.2, s200_11.2, s200_12.2, s200_13.2, s200_14.2,
                s200_15.2, s200_16.2, s200_17.2, s200_18.2, 
                s200_01.4, s200_02.4, s200_03.4, s200_04.4, s200_05.4, s200_06.4, s200_07.4,
                s200_08.4, s200_09.4, s200_10.4, s200_11.4, s200_12.4, s200_13.4, s200_14.4,
                s200_15.4, s200_16.4, s200_17.4, s200_18.4)

ojc <- ojc %>%
  dplyr::rename(
    a1 = s200_01.2, a2 = s200_01.4, 
    b1 = s200_02.2, b2 = s200_02.4, 
    c1 = s200_03.2, c2 = s200_03.4,
    d1 = s200_04.2, d2 = s200_04.4,
    e1 = s200_05.2, e2 = s200_05.4,
    f1 = s200_06.2, f2 = s200_06.4,
    g1 = s200_07.2, g2 = s200_07.4, 
    h1 = s200_08.2, h2 = s200_08.4, 
    i1 = s200_09.2, i2 = s200_09.4, 
    j1 = s200_10.2, j2 = s200_10.4, 
    k1 = s200_11.2, k2 = s200_11.4, 
    l1 = s200_12.2, l2 = s200_12.4, 
    m1 = s200_13.2, m2 = s200_13.4,
    n1 = s200_14.2, n2 = s200_14.4,
    o1 = s200_15.2, o2 = s200_15.4, 
    p1 = s200_16.2, p2 = s200_16.4, 
    q1 = s200_17.2, q2 = s200_17.4, 
    r1 = s200_18.2, r2 = s200_18.4)
    
ojc_tidy <- pivot_longer(ojc,
                         cols = a1:r2,
                         names_to = c(".value", "time"),
                         names_pattern = "(.)(.)")

### OJC
### Model specification
model <- '
          # Defining latent variables
          D =~ a + b + c
          R =~ d + e + f
          Au =~ g + h + i 
          Ma =~ j + k + k
          Me =~ m + n + o
          Af =~ p + q + r
'

##  Model estimation
# Configural invariance
fit1 <- cfa(model, 
            data = ojc_tidy, 
            estimator = "ML",
            missing = "ML",
            group = "time")

# Metric invariance
fit2 <- cfa(model, 
            data = ojc_tidy, 
            estimator = "ML",
            missing = "ML",
            group = "time",
            group.equal = "loadings")

# Scalar invariance
fit3 <- cfa(model, 
            data = ojc_tidy, 
            estimator = "ML",
            missing = "ML",
            group = "time",
            group.equal = c("intercepts", "loadings"))

summary(fit1,
        rsquare = TRUE,
        standardized = TRUE,
        fit.measures = TRUE)

# Model comparison
anova(fit1, fit2, fit3)

### Burnout
## Create a tidy data set
bo <- df %>%
  dplyr::select(s206_01.2, s206_02.2, s206_03.2, s206_04r.2, s206_05r.2, s206_06r.2, s206_07r.2, 
                s206_01.4, s206_02.4, s206_03.4, s206_04r.4, s206_05r.4, s206_06r.4, s206_07r.4)

bo <- bo %>%
  dplyr::rename(
    a1 = s206_01.2, a2 = s206_01.4, 
    b1 = s206_02.2, b2 = s206_02.4, 
    c1 = s206_03.2, c2 = s206_03.4,
    d1 = s206_04r.2, d2 = s206_04r.4,
    e1 = s206_05r.2, e2 = s206_05r.4,
    f1 = s206_06r.2, f2 = s206_06r.4,
    g1 = s206_07r.2, g2 = s206_07r.4)

bo_tidy <- pivot_longer(bo,
                         cols = a1:g2,
                         names_to = c(".value", "time"),
                         names_pattern = "(.)(.)")
## Model specification
model <- '
          # Defining latent variables
          BO.1 =~ a + b + c + d 
          BO.2 =~ e + f + g
          b ~~ c
'

##  Model estimation
# Configural invariance
fit1 <- cfa(model, 
            data = bo_tidy, 
            estimator = "ML",
            missing = "ML",
            group = "time")

# Metric invariance
fit2 <- cfa(model, 
            data = bo_tidy, 
            estimator = "ML",
            missing = "ML",
            group = "time",
            group.equal = "loadings")

# Scalar invariance
fit3 <- cfa(model, 
            data = bo_tidy, 
            estimator = "ML",
            missing = "ML",
            group = "time",
            group.equal = c("intercepts", "loadings"))

summary(fit1,
        rsquare = TRUE,
        standardized = TRUE,
        fit.measures = TRUE)

# Model comparison
anova(fit1, fit2, fit3)
```

## Regression
```{r}
# Model 1
mod <- lm(s206.4 ~ s206.2, data = df)
summary(mod)
lm.beta(mod)
confint(mod)

# Model 2
mod <- lm(s206.4 ~ s206.2 + s200.2, data = df)
summary(mod)
lm.beta(mod)
confint(mod)

# Model 3
mod <- lm(s206.4 ~ s200_de.2 + s200_re.2 + s200_au.2 + s200_ma.2 + s200_me.2 + s200_af.2 + s206.2, data = df)
summary(mod)
lm.beta(mod)
confint(mod)
vif(mod) # Testing for multicollinearity

# Model 4
mod <- lm(s206.4 ~ s206.2 + s200.4 + s200.2 , data = df)
summary(mod)
lm.beta(mod)
confint(mod)

# Model 5
mod <- lm(s206.4 ~ s200_de.4 + s200_re.4 + s200_au.4 + s200_ma.4 + s200_me.4 + s200_af.4 + s206.2, data = df)
summary(mod)
lm.beta(mod)
confint(mod)
vif(mod) # Testing for multicollinearity
```
